# Supplementary material for: A Multivariate Metabolomics Method for Estimating Platelet Mitochondrial Oxygen Consumption Rates in Patients with Sepsis
Source: Metabolites. 2020 Apr 2;10(4):139. doi: 10.3390/metabo10040139 (PMC7240966; doi:10.3390/metabo10040139)
Supplement: Supplementary file 1 [file metabolites-10-00139-s001.zip]

Archive with 9 entries (8 files):
- McCann M-platelet manuscript-supplement files/
- McCann M-platelet manuscript-supplement files/S4.7.1 Acquisition of Quantitative 1-D-1H-NMR Metabolomics Data.docx
- __MACOSX/McCann M-platelet manuscript-supplement files/._S4.7.1 Acquisition of Quantitative 1-D-1H-NMR Metabolomics Data.docx
- McCann M-platelet manuscript-supplement files/S2.2.1 WB and platelet metabolites with mOCR data.xlsx
- __MACOSX/McCann M-platelet manuscript-supplement files/._S2.2.1 WB and platelet metabolites with mOCR data.xlsx
- McCann M-platelet manuscript-supplement files/S4.8.1 Stepwise forward-backward variable selection model building R code.docx
- __MACOSX/McCann M-platelet manuscript-supplement files/._S4.8.1 Stepwise forward-backward variable selection model building R code.docx
- McCann M-platelet manuscript-supplement files/Figure S1 Representative NMR spectra from whole blood and platelet extracts..docx
- __MACOSX/McCann M-platelet manuscript-supplement files/._Figure S1 Representative NMR spectra from whole blood and platelet extracts..docx
