# Supplementary material for: A Multivariate Metabolomics Method for Estimating Platelet Mitochondrial Oxygen Consumption Rates in Patients with Sepsis
Source: Metabolites. 2020 Apr 2;10(4):139. doi: 10.3390/metabo10040139 (PMC7240966; doi:10.3390/metabo10040139)
Supplement: Supplementary file 1 [file metabolites-10-00139-s001.zip › McCann M-platelet manuscript-supplement files/S2.2.1 WB and platelet metabolites with mOCR data.xlsx]

## Sheet: final_mito_plt_wb_sepsis
The following data represents the final values used for the statistical analyses. Adjusted platelet values are corrected for platelet count. Basal, State 4o, and Max have been baseline subtracted using the non-mitochondrial respiration measurements. Both metabolite data sets were imputed per our methods described in the manuscript.
study.id.	Basal.Rox	State.4o.Rox	Max.Rox	adjusted platelet ADP	adjusted platelet AMP	adjusted platelet ATP	adjusted platelet Alanine	adjusted platelet Carnitine	adjusted platelet Choline	adjusted platelet Creatine	adjusted platelet Formate	adjusted platelet GTP	adjusted platelet Glucose	adjusted platelet Glutamate	adjusted platelet Glutamine	adjusted platelet Glycine	adjusted platelet Lactate	adjusted platelet O-Acetylcholine	adjusted platelet O-Phosphocholine	adjusted platelet O-Phosphoethanolamine	adjusted platelet Taurine	adjusted platelet myo-Inositol	WB 2-Hydroxybutyrate	WB 2-Oxoisocaproate	WB 3-Hydroxybutyrate	WB ADP	WB AMP	WB ATP	WB Acetate	WB Alanine	WB Betaine	WB Carnitine	WB Choline	WB Creatine	WB Creatinine	WB Glucose	WB Glutamate	WB Glutamine	WB Glutathione	WB Glycine	WB Isoleucine	WB Lactate	WB Leucine	WB Lysine	WB O-Acetylcarnitine	WB Ornithine	WB Phenylalanine	WB Proline	WB Taurine
KEGG compound ID				C00008	C00020	C00002	C00041	C00318	C00114	C00300	C00058	C00044	C00031	C00025	C00064	C00037	C00186	C01996	C00588	C00346	C00245	C00137	C05984	C00233	C01089	C00008	C00020	C00002	C00033	C00041	C00719	C00318	C00114	C00300	C00791	C00031	C00025	C00064	C00051	C00037	C00407	C00186	C00123	C00047	C02571	C00077	C00079	C00148	C00245
HAPS01				4.87e-07	1.19e-07	6.1e-07	2.27e-07	3.53e-08	4.83e-08	3.9e-08	2.88e-07	2.27e-07	4.09e-07	1.48e-06	4.01e-07	1.6e-07	8.35e-07	3.53e-08	9.85e-08	7.1e-07	7.25e-06	6.8e-07
HAPS02	0.0504	0.0105	0.0863																				97.7429	8.64286	659.686	43.2143	9.9	200.514	35.3571	114.871	42.4286	4.88125	41.6429	175.529	162.8	3929.51	270.6	154.943	512.6	120.214	44	1128.6	65.6857	51.3857	38.9714	27.8143	99.9429	60.6571	155.257
HAPS03	0.1025	0.0218	0.1177	3.14e-07	1.18e-07	6.46e-07	3.24e-07	3.67e-08	4.68e-08	9.37e-08	2.85e-07	1.45e-07	1.26e-06	1.33e-06	3.54e-07	1.63e-07	2.06e-06	6.31e-08	1.3e-07	5.8e-07	7.74e-06	3.71e-07	80.5357	18.497	75.1339	54.3452	36.1756	190.699	37.3214	273.69	27.9911	30.119	6.875	185.461	36.6667	5636.52	123.259	351.607	296.607	140.283	51.0714	2100.8	92.6488	110	13.2589	42.5595	84.628	154.196	149.122
HAPS04				6.53e-07	1.76e-07	6.55e-07	2.47e-07	3.42e-08	3.68e-08	1.71e-08	5.26e-07	9.34e-08	2.07e-06	1.19e-06	1.41e-07	1.45e-07	1.15e-06	4.47e-08	1e-07	6.95e-07	6.35e-06	6.58e-07	39.2857	9.27143	18.8571	104.814	31.9	217.486	73.7	167.671	31.5857	28.4429	17.1286	80.4571	46.3571	6234.8	81.4	306.743	214.186	103.243	34.5714	962.343	70.5571	86.5857	5.18571	6.10714	51.2286	49.1857	230.686
HAPS05	0.1307	0.0171	0.1531	6.93e-07	1.63e-07	9.27e-07	3.37e-07	9.33e-08	1.37e-07	3.33e-07	6e-07	1.18e-07	2.17e-06	2.16e-06	9.53e-07	2.6e-07	2.05e-06	6.67e-08	1.73e-07	1.22e-06	1.03e-05	1.42e-06	65.4752	9.63848	54.1749	73.6181	43.8717	146.239	25.758	140.423	47.3615	21.4373	6.81341	190.443	92.3965	4752.6	130.95	219.192	269.711	129.953	26.4227	1276.43	54.1749	84.2536	16.2857	25.2595	58.9942	93.7259	244.784
HAPS06	0.0717	1e-07	0.0769
HAPS07	0.0682	0.025	0.0995
HAPS08	0.0778	0.0187	0.1014	1.06e-06	1.82e-07	2.06e-06	3.49e-07	1.02e-07	1.93e-07	2.08e-07	3.35e-07	6.1e-07	7.88e-07	3.64e-06	1.21e-06	8.68e-07	2.76e-06	1.65e-07	3.54e-07	2.08e-06	2.24e-05	1.38e-06
HAPS09	0.108	0.0231	0.1291	3.37e-07	1.55e-07	4.81e-07	1.38e-07	2.36e-08	4.04e-08	7.07e-08	6.13e-07	1.2e-07	3.7e-07	9.19e-07	1.8e-07	7.07e-08	1.08e-06	3.37e-08	7.41e-08	4.58e-07	4.79e-06	3.27e-07	55.4325	10.4025	87.78	60.5625	36.0525	145.778	41.4675	122.835	34.485	24.51	9.975	147.488	71.1075	3125.45	66.5475	384.75	268.613	132.952	37.905	545.633	77.0925	78.8025	13.11	41.1825	27.93	83.3625	172.567
HAPS10	0.0898	0.02	0.2185	7.42e-07	2.96e-07	1.46e-06	2.12e-07	1.43e-07	1.69e-07	6.72e-07	2.15e-07	3.74e-07	9.38e-07	2.93e-06	7.34e-07	2.9e-07	3.5e-06	5.57e-08	2.66e-07	1.63e-06	1.54e-05	9.59e-07	92.1975	12.9675	1084.85	69.9675	47.595	119.13	81.6525	147.488	16.245	20.9475	42.3225	518.985	81.51	4222.99	204.63	326.752	169.433	197.363	42.465	871.957	71.535	69.3975	18.24	44.745	50.445	80.2275	202.065
HAPS11	0.0265	0.0048	0.1005
HAPS12	0.0944	0.0195	0.1245	4.28e-07	1.51e-07	7.92e-07	6.17e-08	3.61e-08	1.08e-07	1.17e-07	5.99e-07	1.07e-07	1.77e-06	1.33e-06	1.61e-07	1.48e-07	5.81e-07	8.73e-08	3.16e-07	6.02e-07	6.24e-06	3.01e-07	163.19	3.82216	9.13994	56.6676	52.8455	221.02	43.0408	80.2653	54.1749	59.6589	14.2915	199.749	54.5073	3645.01	71.6239	224.178	168.175	108.682	19.7755	614.536	42.8746	104.694	17.2828	33.7347	30.5773	24.5929	137.099
HAPS13	0.0665	0.005	0.1321
HAPS14				6.7e-07	9.15e-08	1.03e-06	2.4e-07	8.33e-08	1.03e-07	1.26e-07	3.82e-07	2.66e-07	6.34e-07	1.79e-06	7.47e-07	2.12e-07	1.08e-06	7.35e-08	1.98e-07	9.85e-07	9.75e-06	6.31e-07	31.9067	10.3032	20.6064	47.0292	18.1137	179.641	45.2012	130.784	67.4694	19.1108	9.63848	285.499	30.5773	4406.28	216.866	292.977	321.394	143.913	31.5743	1439.13	54.5073	42.7085	13.793	29.9125	43.207	129.289	156.542
HAPS15	0.00364	0.0121	0.1049	2.4e-07	7.54e-08	5.44e-07	2.13e-07	2.87e-08	6.18e-08	3.32e-08	4.46e-07	1.78e-07	1.3e-06	1.34e-06	4.06e-07	1.07e-07	1.21e-06	5.13e-08	9.95e-08	6.23e-07	6.52e-06	4.18e-07	57.475	5.9125	80.1625	48.125	32.725	141.488	93.775	201.025	21.0375	16.3625	24.8875	113.3	73.7	7667.96	160.05	237.325	350.35	185.762	9.5475	3894.55	20.625	50.05	9.075	33.1375	24.8875	64.7625	216.012
HAPS16	0.085	0.0344	0.1149	3.22e-07	9.07e-08	4.74e-07	8.15e-08	1.85e-08	2.22e-08	5.37e-08	2.89e-07	6.57e-08	2.04e-07	8.8e-07	4.98e-07	7.78e-08	4.35e-07	3.89e-08	7.41e-08	3.94e-07	5.53e-06	2.59e-07	80.2411	11.5357	402.054	138.598	32.9107	277.875	90.5893	134.188	92.1161	13.4018	6.61607	221.723	11.0687	4442.78	158.446	482.125	387.804	203.062	43.9375	580.009	65.4821	154.036	12.8929	46.4821	56.3214	150.982	221.723
HAPS17
HAPS18	0.0589	0.0063	0.0967	5.51e-07	1.04e-07	1.03e-06	2.53e-07	4.76e-08	1.04e-07	7.44e-08	1.82e-07	2.81e-07	1.14e-06	1.56e-06	6.12e-07	1.83e-07	2.23e-06	4.91e-08	1.34e-07	8.75e-07	1.07e-05	6.8e-07	85.0638	11.1964	29.8087	117.781	57.2908	266.969	42.1684	188.013	29.8087	37.2245	14.6862	132.612	165.038	5301.58	184.232	359.449	354.796	134.503	48.4209	798.872	90.5893	100.477	19.7755	12.2143	45.2219	110.801	259.699
HAPS19				6.16e-07	1.3e-07	1.09e-06	1.88e-07	4.76e-08	8.51e-08	3.75e-08	2.14e-07	2.66e-07	1.07e-06	1.81e-06	4.14e-07	2.14e-07	1.25e-06	5.77e-08	2.01e-07	9.87e-07	9.28e-06	6.1e-07	122.87	16.7219	406.416	52.7832	8.72449	253.883	35.3342	159.222	46.3852	24.2832	22.8291	78.5204	25.4464	3847.65	87.9719	360.612	275.403	148.753	53.2194	716.426	96.1148	87.9719	12.2143	38.6786	41.0051	116.908	183.36
HAPS20	0.0889	0.0271	0.2295
HAPS21	0.0872	0.0051	0.1491	1.43e-06	5.08e-07	4.04e-06	6.36e-07	5.34e-07	7.03e-07	2.29e-07	1.66e-06	1.11e-06	3.86e-06	9.55e-06	2.74e-06	6.69e-07	3.31e-06	1.36e-07	5e-07	3.01e-06	4.33e-05	4.28e-06	48.165	13.2525	370.642	114	77.805	251.94	46.8825	154.755	30.78	30.6375	18.525	128.678	975.697	7530.7	637.117	510.863	575.985	441.465	69.1125	566.438	91.485	161.452	17.5275	95.19	138.795	76.095	304.238
HAPS22	0.1829	0.0681	0.1851	6.19e-07	9.71e-08	8.02e-07	1.66e-07	2.43e-08	4.73e-08	4.98e-08	2.32e-07	1.97e-07	5.03e-07	1.09e-06	7.62e-07	1.44e-07	1.24e-06	3.7e-08	1.02e-07	5.71e-07	5.66e-06	2.17e-07	129.96	16.302	150.708	99.522	45.258	243.96	34.656	135.546	42.066	31.008	33.402	137.598	30.666	3214.91	127.338	620.16	332.652	189.126	62.814	633.726	98.496	126.654	13.794	55.746	39.33	73.416	248.292
HAPS23
HAPS24	0.1228	0.0266	0.1132	7.24e-07	1.12e-07	9.51e-07	1.74e-07	7.81e-09	1.12e-07	1.41e-07	3.07e-07	1.9e-07	9.87e-07	1.3e-06	2.79e-07	1.25e-07	8.41e-07	9.9e-08	2.94e-07	8.33e-07	1.04e-05	4.22e-07	29.9125	8.30904	46.3644	75.6122	29.7464	226.671	54.6735	115.994	27.0875	11.6327	8.30904	199.583	32.2391	3635.7	158.869	270.708	358.618	133.111	19.4431	1493.3	34.5656	61.3207	6.81341	22.102	42.8746	63.8134	141.752
HAPS25	0.1808	0.0129	0.16																				196.8	35.68	126.08	51.52	22.88	174.24	40.64	187.2	32	50.72	6.24	99.52	52.32	4774.4	162.88	396.48	193.6	174.4	52	1167.68	245.28	96.48	32.96	59.2	92.32	176	358.72
HAPS26	0.039	1e-07	0.025	3.26e-07	1.58e-07	7.93e-07	1.25e-07	3.31e-08	6.43e-08	4.68e-08	2.3e-07	2.32e-07	2.14e-07	1.1e-06	5.13e-07	1.73e-07	5.96e-07	5.65e-08	1.01e-07	7.21e-07	8.77e-06	2.92e-07	47.9847	14.4515	37.1811	62.8571	34.375	207.793	42.9337	189.974	20.2041	33.9541	7.57653	94.426	30.727	3699.03	132.87	610.612	338.559	178.048	46.1607	837.487	80.1148	112.666	28.9031	60.8929	38.8648	72.398	484.337
HAPS27	0.1342	0.1073	0.1091																				184.395	30.6375	218.88	20.0925	30.21	34.3425	39.1875	255.36	7.49375	54.15	20.6625	62.5575	51.585	15760.4	103.17	315.923	84.0875	181.26	88.635	2783.45	149.768	115.14	54.2925	33.63	54.0075	132.382	68.5496
HAPS28	0.1744	0.116	0.1318	9.59e-07	2.06e-07	1.44e-06	3.41e-07	4.71e-08	6.47e-08	1.91e-08	5.21e-07	3.32e-07	1.73e-06	2.24e-06	8.56e-07	2.38e-07	1.21e-06	9.71e-08	1.94e-07	1.16e-06	1.4e-05	4.21e-07	98.2453	11.1522	113.646	143.208	100.547	285.177	59.3012	347.488	48.6801	60.0093	9.20497	138.075	69.5683	7012.24	577.789	828.447	778.882	309.783	49.3882	2765.74	101.432	169.938	23.1894	59.1242	96.4752	208.882	542.385
HAPS29	0.0639	1e-07	0.1012																				60.5625	13.395	41.895	91.0575	16.815	163.732	63.1275	157.178	29.355	52.8675	3.705	367.935	79.6575	5035.52	108.157	335.73	176.843	168.863	19.095	1246.59	61.4175	68.5425	22.515	25.7925	78.945	162.45	183.54
HAPS30																							49.2449	9.30612	215.495	76	48.5663	219.469	26.1735	66.7908	65.2398	24.6224	13.1837	184.378	24.9133	2802.11	108.378	208.031	331.821	175.75	32.7653	582.893	47.4031	51.9592	17.6429	17.5459	24.9133	83.0765	193.781
HAPS31	0.0567	0.0424	0.1098
[truncated: 4 more columns]
